# Supplementary material for: A droplet robotic system enabled by electret-induced polarization on droplet
Source: Nat Commun. 2024 Jul 23;15:6220. doi: 10.1038/s41467-024-50520-9 (PMC11266649; doi:10.1038/s41467-024-50520-9)
Supplement: Supplementary file 13 — Source data [file 41467_2024_50520_MOESM13_ESM.zip › Source data.xlsx]

## Sheet: Figure 1D
Comparison (Based on Table S1)								Relative moving distance of various liquids/body fluids
	EWOD (air&oil-based)	Magnetic	Acoustic	Thermal	EPD				EPD	Air-EWOD	Oil-EWOD
generality with operable liquids	(5*Low+1*High)/6	(1*Low+2*Medium)/3	(1*Low+1*Medium+1*High)/3	(2*Low+1*Medium)/3	(3*High)/3			water	0.99185	0.98625	0.98076
Compatibility with substrates/surroundings	(2*Low+2*Medium+2*High)/6	(2*Medium+1*High)/3	(1*Low+2*High)/3	(2*Low+1*Medium)/3	(1*Medium+2*High)/3			glycerol	0.96695	0.02182	0.79965
Actuation speed	High	High	High	Low	High			triacetin	1.0029	3.55373e-05	0.06016
Compatibility with bio-samples	(6*Low+1*Medium+1*High)/8	(1*Low+3*High)/4	(1*Low+2*Medium+1*High)/4	(3*Low+1*Medium)/4	(4*High)/4
1/Working voltage	Low	Medium	Medium	Medium	High			serum	0.99677	0.05058	0.8166
1/Cost of fabrication	Medium	Medium	Low	Medium	High			saliva	1.0045	0.02101	0.30881
								urine	0.98578	0.13393	0.84594

## Sheet: Figure 2B
Time (s)	Location of droplet_x (mm)	Velocity_x (mm/s)
0	-27.097
0.03333	-27.127	1.21
0.06667	-27.017	2.77
0.1	-26.947	2.41
0.13333	-26.857	0.510699
0.16667	-26.907	-0.425177
0.2	-26.887	1.86
0.23333	-26.787	2.66
0.26667	-26.707	0.0848051
0.3	-26.777	-0.28125
0.33333	-26.727	1.74
0.36667	-26.667	2.87
0.4	-26.537	0.667276
0.43333	-26.617	0.0750193
0.46667	-26.527	1.92
0.5	-26.497	1.01
0.53333	-26.467	1.24
0.56667	-26.407	0.231852
0.6	-26.447	0.45264
0.63333	-26.377	2.28
0.66667	-26.297	1.09
0.7	-26.307	-0.20467
0.73333	-26.307	1.22
0.76667	-26.227	2.17
0.8	-26.167	1.95
0.83333	-26.097	0.0925298
0.86667	-26.157	-0.529099
0.9	-26.127	1.79
0.93333	-26.037	2.66
0.96667	-25.957	0.756686
1	-25.987	1.99
1.03333	-25.817	1.64
1.06667	-25.877	-0.254185
1.1	-25.837	2.17
1.13333	-25.737	2.56
1.16667	-25.667	1.78
1.2	-25.617	2.12
1.23333	-25.527	1.11
1.26667	-25.547	0.638075
1.3	-25.487	1.54
1.33333	-25.437	1.37
1.36667	-25.397	0.780109
1.4	-25.387	2.12
1.43333	-25.247	2.82
1.46667	-25.197	0.844804
1.5	-25.197	1.65
1.53333	-25.087	1.03
1.56667	-25.127	-0.308812
1.6	-25.107	2.19
1.63333	-24.977	2.46
1.66667	-24.947	1.06
1.7	-24.907	1.74
1.73333	-24.827	1.21
1.76667	-24.827	0.148882
1.8	-24.817	2.08
1.83333	-24.687	2.55
1.86667	-24.657	1.33
1.9	-24.597	1.65
1.93333	-24.537	1.32
1.96667	-24.517	1.81
2	-24.417	2.43
2.03333	-24.347	2.2
2.06667	-24.277	1.57
2.1	-24.247	0.768064
2.13333	-24.227	2.62
2.16667	-24.077	2.88
2.2	-24.027	2.21
2.23333	-23.927	1.44
2.26667	-23.937	0.501855
2.3	-23.897	1.34
2.33333	-23.847	1.1
2.36667	-23.817	0.497022
2.4	-23.817	0.403078
2.43333	-23.787	1.25
2.46667	-23.727	1.74
2.5	-23.677	1.2
2.53333	-23.647	1.65
2.56667	-23.567	1.8
2.6	-23.527	1.15
2.63333	-23.487	1.94
2.66667	-23.397	2.11
2.7	-23.347	1.63
2.73333	-23.287	2.48
2.76667	-23.187	2.49
2.8	-23.127	1.72
2.83333	-23.067	2.13
2.86667	-22.987	2.29
2.9	-22.917	2.44
2.93333	-22.817	2.51
2.96667	-22.747	2.43
3	-22.657	2.27
3.03333	-22.597	1.84
3.06667	-22.537	1.55
3.1	-22.497	0.844994
3.13333	-22.477	2.45
3.16667	-22.327	1.95
3.2	-22.347	0.830116
3.23333	-22.277	2.43
3.26667	-22.187	2.34
3.3	-22.117	1.7
3.33333	-22.077	0.957892
3.36667	-22.057	0.324365
3.4	-22.057	1.08
3.43333	-21.987	2.32
3.46667	-21.897	2.64
3.5	-21.807	1.8
3.53333	-21.777	1.39
3.56667	-21.717	2.63
3.6	-21.607	2.43
3.63333	-21.557	2.09
3.66667	-21.467	2.23
3.7	-21.407	2.4
3.73333	-21.307	3.65
3.76667	-21.157	3.2
3.8	-21.087	2.4
3.83333	-20.997	3.53
3.86667	-20.857	2.18
3.9	-20.857	2.27
3.93333	-20.707	2.82
3.96667	-20.667	1.79
4	-20.587	2.58
4.03333	-20.497	2.18
4.06667	-20.437	2.36
4.1	-20.337	2.25
4.13333	-20.287	2.88
4.16667	-20.147	2.7
4.23333	-20.017	1.29
4.3	-19.977	0.959188
4.33333	-19.927	1.87
4.36667	-19.847	3.08
4.4	-19.717	2.06
4.43333	-19.707	2.15
4.46667	-19.577	2.46
4.5	-19.547	2.46
4.53333	-19.407	3.95
4.56667	-19.287	3.31
4.6	-19.187	2.62
4.63333	-19.107	3.28
4.66667	-18.967	3.15
4.7	-18.897	2.58
4.73333	-18.797	3.26
4.76667	-18.677	3.66
4.8	-18.557	2.03
4.83333	-18.547	1.87
4.86667	-18.427	1.94
4.9	-18.417	2.56
4.93333	-18.257	3.33
4.96667	-18.197	2.65
5	-18.087	2.9
5.03333	-17.997	2.61
5.06667	-17.907	3.18
5.1	-17.787	3.99
5.13333	-17.647	3.98
5.16667	-17.527	3.28
5.2	-17.427	2.17
5.23333	-17.377	2.79
5.26667	-17.237	2.81
5.3	-17.187	3.89
5.33333	-16.977	4.35
5.36667	-16.897	3.47
5.4	-16.747	4.05
5.43333	-16.627	3.62
5.46667	-16.507	3.83
5.5	-16.377	4.58
5.53333	-16.197	5.33
5.56667	-16.017	4.52
5.6	-15.897	4.25
5.63333	-15.737	4.49
5.66667	-15.597	4.32
5.7	-15.447	5.75
5.73333	-15.217	4.66
5.76667	-15.137	3.9
5.8	-14.957	4.12
5.83333	-14.867	4.25
5.86667	-14.667	5.3
5.9	-14.507	5.78
5.93333	-14.287	5.2
5.96667	-14.167	4.49
6	-13.987	5.26
6.03333	-13.817	6.43
6.06667	-13.557	6.58
6.1	-13.377	6.13
6.13333	-13.147	6.48
6.16667	-12.947	6.7
6.2	-12.707	6.14
6.23333	-12.537	6.28
6.26667	-12.287	6.64
6.3	-12.087	7.63
6.33333	-11.777	8.63
6.36667	-11.517	8.76
6.4	-11.197	8.93
6.43333	-10.917	8.98
6.46667	-10.597	8.68
6.5	-10.337	9.04
6.53333	-9.98703	9.66
6.56667	-9.69703	10.49
6.6	-9.28703	11.52
6.63333	-8.92703	10.75
6.66667	-8.57703	10.66
6.7	-8.21703	12.08
6.73333	-7.76703	12.42
6.76667	-7.38703	12.2
6.8	-6.95703	11.52
6.83333	-6.61703	15.18
6.86667	-5.94703	18
6.9	-5.41703	18.76
6.93333	-4.69703	21.1
6.96667	-4.01703	20.31
7	-3.33703	24.13
7.03333	-2.40703	22.52
7.06667	-1.83703	20.47
7.1	-1.03703	22.83
7.13333	-0.31703	21.01
7.16667	0.36297	19.51
7.2	0.98297	18.82
7.23333	1.61297	15.7
7.26667	2.03297	14.92
7.3	2.61297	13.38
7.33333	2.92297	7.78
7.36667	3.12297	5.43
7.4	3.28297	4.35
7.43333	3.41297	2.22
7.46667	3.43297	0.988288
7.5	3.48297	-0.82853
7.53333	3.38297	-2.06
7.56667	3.34297	-2.2
7.6	3.23297	-4.23
7.63333	3.06297	-4.26
7.66667	2.94297	-3.91
7.7	2.80297	-4.31
7.73333	2.66297	-5.01
7.76667	2.47297	-6.01
7.8	2.26297	-6.99
7.83333	2.00297	-9.44
7.86667	1.63297	-11.08
7.9	1.26297	-9.35
7.93333	1.00297	-5.5
7.96667	0.90297	-3.93
8	0.74297	-8.59
8.03333	0.32297	-7.09
8.06667	0.27297	-6.38
8.1	-0.09703	-7.15
8.13333	-0.20703	-4.69
8.16667	-0.41703	-3.94
8.2	-0.46703	-2.41
8.23333	-0.57703	-3.98
8.26667	-0.73703	-3.23
8.3	-0.78703	-3.07
8.33333	-0.93703	-2.27
8.36667	-0.93703	2.32
8.4	-0.78703	1.46
8.43333	-0.84703	0.619509
8.46667	-0.73703	1.52
8.5	-0.73703	3.88
8.53333	-0.48703	1.52
8.56667	-0.63703	-2.38
8.6	-0.63703	1.54
8.63333	-0.53703	3.97
8.66667	-0.37703	3.96
8.7	-0.27703	4.6
8.73333	-0.06703	3.88
8.76667	-0.01703	2.32
8.8	0.08297	0.750315
8.83333	0.03297	0.793917
8.86667	0.13297	1.56
8.9	0.14297	-0.793917
8.93333	0.08297	-0.750315
8.96667	0.09297	3.23
9	0.30297	1.62
9.03333	0.19297	-3.12
9.06667	0.09297	-1.56
9.1	0.09297	0
9.13333	0.09297	0
9.16667	0.09297	0
9.2	0.09297	0.0726697
9.23333	0.09297	0.837519
9.26667	0.15297	0.0581358
9.3	0.10297	0.852053
9.33333	0.20297	-0.779383
9.36667	0.05297	-2.34
9.4	0.05297	1.6
9.43333	0.15297	3.2
9.46667	0.26297	0

## Sheet: Figure 2C
Location of droplet_x (mm)	Acceleration (mm/s2)
-20.48	0.311739
-20.51	0.313648
-20.4	0.315558
-20.32	0.317468
-20.24	0.319378
-20.29	0.321288
-20.27	0.323198
-20.17	0.325107
-20.09	0.327017
-20.16	0.328927
-20.11	0.330837
-20.04	0.332747
-19.92	0.334657
-20	0.336566
-19.91	0.338476
-19.87	0.340386
-19.84	0.342296
-19.79	0.344206
-19.83	0.346116
-19.76	0.348025
-19.68	0.349935
-19.69	0.351663
-19.69	0.353649
-19.6	0.35502
-19.54	0.355913
-19.47	0.357576
-19.54	0.360089
-19.51	0.362689
-19.42	0.364372
-19.33	0.365476
-19.37	0.36635
-19.2	0.365729
-19.26	0.364498
-19.22	0.361131
-19.11	0.355764
-19.05	0.349107
-19	0.341175
-18.9	0.332433
-18.92	0.32326
-18.86	0.312848
-18.82	0.301817
-18.77	0.29014
-18.77	0.277644
-18.63	0.263154
-18.58	0.249558
-18.57	0.237389
-18.47	0.226617
-18.5	0.217638
-18.49	0.208726
-18.36	0.199927
-18.33	0.193901
-18.29	0.188975
-18.21	0.18493
-18.21	0.182416
-18.2	0.180848
-18.07	0.178829
-18.03	0.177786
-17.98	0.1776
-17.92	0.178379
-17.89	0.180544
-17.8	0.18236
-17.73	0.184559
-17.65	0.187346
-17.63	0.190863
-17.6	0.194228
-17.45	0.197565
-17.41	0.202879
-17.3	0.210274
-17.31	0.220193
-17.27	0.230732
-17.22	0.242307
-17.2	0.255072
-17.19	0.267736
-17.17	0.28133
-17.11	0.293705
-17.05	0.305003
-17.03	0.316443
-16.94	0.326588
-16.91	0.336857
-16.87	0.34673
-16.78	0.35506
-16.73	0.362739
-16.67	0.369207
-16.56	0.374609
-16.5	0.379104
-16.45	0.384314
-16.36	0.390637
-16.29	0.397617
-16.2	0.405625
-16.13	0.414311
-16.04	0.423937
-15.98	0.435069
-15.91	0.448057
-15.87	0.461974
-15.86	0.477198
-15.71	0.49237
-15.73	0.508848
-15.65	0.525348
-15.57	0.542379
-15.5	0.56002
-15.45	0.578412
-15.43	0.596853
-15.43	0.614943
-15.36	0.63024
-15.28	0.643293
-15.18	0.653199
-15.16	0.660834
-15.09	0.665985
-14.98	0.668626
-14.93	0.670183
-14.84	0.669504
-14.78	0.667149
-14.68	0.663296
-14.54	0.658449
-14.47	0.653566
-14.38	0.647419
-14.23	0.640805
-14.23	0.634585
-14.08	0.627806
-14.05	0.622017
-13.96	0.616431
-13.87	0.610856
-13.82	0.605885
-13.72	0.600929
-13.67	0.596952
-13.52	0.594259
-13.4	0.594061
-13.35	0.597568
-13.3	0.604124
-13.23	0.613082
-13.1	0.625545
-13.09	0.64181
-12.95	0.660725
-12.92	0.68274
-12.79	0.706889
-12.66	0.734064
-12.57	0.765185
-12.49	0.800767
-12.35	0.839641
-12.28	0.882916
-12.18	0.931119
-12.06	0.984348
-11.93	1.04
-11.92	1.11
-11.81	1.18
-11.79	1.25
-11.64	1.32
-11.57	1.39
-11.46	1.47
-11.38	1.54
-11.29	1.62
-11.17	1.7
-11.02	1.79
-10.9	1.87
-10.8	1.96
-10.76	2.06
-10.62	2.15
-10.57	2.25
-10.36	2.36
-10.28	2.47
-10.12	2.58
-10.01	2.7
-9.88	2.82
-9.75	2.95
-9.58	3.08
-9.4	3.23
-9.28	3.38
-9.11	3.55
-8.98	3.74
-8.83	3.94
-8.59	4.16
-8.52	4.4
-8.33	4.67
-8.24	4.95
-8.05	5.24
-7.89	5.55
-7.66	5.87
-7.54	6.2
-7.37	6.54
-7.19	6.86
-6.94	7.18
-6.75	7.48
-6.53	7.76
-6.32	8.01
-6.08	8.22
-5.91	8.38
-5.66	8.5
-5.47	8.56
-5.15	8.56
-4.89	8.48
-4.57	8.34
-4.3	8.13
-3.97	7.83
-3.72	7.46
-3.37	7.01
-3.08	6.47
-2.67	5.84
-2.31	5.14
-1.95	4.35
-1.6	3.48
-1.15	2.54
-0.76795	1.53
-0.33451	0.446287
0	0

## Sheet: Figure 2D
PTFE Charge (C)	Glass Charge (C)			PTFE	Glass
-1.20984e-08	1.21979e-08		Average charge (C)	-1.22613e-08	1.25474e-08
-1.23228e-08	1.26149e-08		SD	1.16363e-10	2.62154e-10
-1.23628e-08	1.28293e-08

## Sheet: Figure 2E
0 C/m3			2E-4 C/m3			-2E-4 C/m3
Location of droplet_x (mm)	Maxwell Stress tensor_x (Pa)		Location of droplet_x (mm)	Maxwell Stress tensor_x (Pa)		Location of droplet_x (mm)	Maxwell Stress tensor_x (Pa)
-15	0.1082		-15	0.18113		-15	0.03522
-14.5	0.12105		-14.5	0.19617		-14.5	0.04589
-14	0.12949		-14	0.20679		-14	0.05213
-13.5	0.14608		-13.5	0.22598		-13.5	0.06612
-13	0.16491		-13	0.24761		-13	0.08216
-12.5	0.18272		-12.5	0.26819		-12.5	0.09719
-12	0.20634		-12	0.29466		-12	0.11799
-11.5	0.23096		-11.5	0.32237		-11.5	0.13952
-11	0.26218		-11	0.35697		-11	0.16736
-10.5	0.29824		-10.5	0.39644		-10.5	0.20001
-10	0.33768		-10	0.43958		-10	0.23574
-9.5	0.39055		-9.5	0.49626		-9.5	0.28482
-9	0.45247		-9	0.56241		-9	0.34251
-8.5	0.51974		-8.5	0.63373		-8.5	0.40572
-8	0.60299		-8	0.72146		-8	0.48449
-7.5	0.70207		-7.5	0.82471		-7.5	0.57943
-7	0.8201		-7	0.94694		-7	0.69326
-6.5	0.95		-6.5	1.0811		-6.5	0.81894
-6	1.1109		-6	1.2455		-6	0.97629
-5.5	1.2683		-5.5	1.4056		-5.5	1.1311
-5	1.4196		-5	1.5581		-5	1.2812
-4.5	1.5647		-4.5	1.7031		-4.5	1.4263
-4	1.6249		-4	1.7598		-4	1.49
-3.5	1.5749		-3.5	1.7031		-3.5	1.4466
-3	1.4321		-3	1.5507		-3	1.3136
-2.5	1.2263		-2.5	1.3311		-2.5	1.1214
-2	0.96977		-2	1.0576		-2	0.88195
-1.5	0.71251		-1.5	0.78092		-1.5	0.6441
-1	0.45871		-1	0.50573		-1	0.41168
-0.5	0.22088		-0.5	0.24435		-0.5	0.1974
0	0.00221		0	0.00139		0	0.00305
0.5	-0.22585		0.5	-0.25067		0.5	-0.20101
1	-0.47054		1	-0.51825		1	-0.42284
1.5	-0.72328		1.5	-0.79263		1.5	-0.65394
2	-0.97657		2	-1.0659		2	-0.88723
2.5	-1.244		2.5	-1.3499		2.5	-1.1382
3	-1.4526		3	-1.5721		3	-1.3331
3.5	-1.584		3.5	-1.7132		3.5	-1.4548
4	-1.6136		4	-1.7495		4	-1.4776
4.5	-1.5513		4.5	-1.6902		4.5	-1.4124
5	-1.4329		5	-1.5724		5	-1.2933
5.5	-1.285		5.5	-1.4233		5.5	-1.1467
6	-1.1149		6	-1.2504		6	-0.97938
6.5	-0.96541		6.5	-1.0974		6.5	-0.83338
7	-0.83442		7	-0.96248		7	-0.70636
7.5	-0.71055		7.5	-0.83408		7.5	-0.587
8	-0.60184		8	-0.7205		8	-0.48316
8.5	-0.52583		8.5	-0.64051		8.5	-0.41114
9	-0.4537		9	-0.56413		9	-0.34325
9.5	-0.39309		9.5	-0.49942		9.5	-0.28673
10	-0.33898		10	-0.4413		10	-0.23664
10.5	-0.29869		10.5	-0.39745		10.5	-0.19991
11	-0.25863		11	-0.35333		11	-0.16389
11.5	-0.23123		11.5	-0.32304		11.5	-0.13939
12	-0.20504		12	-0.29347		12	-0.11657
12.5	-0.18276		12.5	-0.26845		12.5	-0.09703
13	-0.16172		13	-0.24445		13	-0.07895
13.5	-0.14684		13.5	-0.22695		13.5	-0.06669
14	-0.13044		14	-0.20792		14	-0.05289
14.5	-0.11963		14.5	-0.19485		14.5	-0.04436
15	-0.10805		15	-0.18103		15	-0.03501

## Sheet: Figure 2F
Experiment				Simulation
Charge (nC)	Effective actuation distance (mm)	SD		Charge (nC)	Effective actuation distance (mm)
10	27.5	2.5		10	24.5
12	30	2.16506		12	28
16	32.5	2.5		16	33.5
18	36.6667	2.35702		18	36.5
20	38.3333	2.35702		20	39
22	43.3333	2.35702		22	41.5
25	45	2.16506		25	45

## Sheet: Figure 2G
Charge (nC)	Minimum height (mm)	SD		Charge (nC)	Maximum height (mm)	SD
22.2	8.73967	0.3073		18.2	36.2333	0.59399
17.1	5.11867	0.33717		19	36.7867	0.60423
21	8.27733	0.17081		10.2	22.9267	0.28546
18.3	5.841	0.05906		7.54	20.56	0.32619
17	4.60033	0.21263		21.1	39.9167	0.22425
21.1	8.20433	0.10866		20	37.984	0.24575
11.8	1.68467	0.29478		15.2	29.9233	0.26537
11.1	2.16833	0.15321		12.9	25.4267	0.11086
13.1	2.19667	0.03984		12	24.53	0.23678
9.3	0.91667	0.03682
14.7	4.19767	0.04285

## Sheet: Figure 2H
h=5mm				h=8mm				h=11mm
Charge (nC)	Max velocity (mm/s)	SD		Charge (nC)	Max velocity (mm/s)	SD		Charge (nC)	Max velocity (mm/s)	SD
11.4	9.04993	0.64244		11.4	9.54454	0.48256		12	4.19727	0.57894
12	11.802	0.89745		14.3	11.7144	0.59619		14.2	4.66162	0.85775
12.8	14.4157	1.31687		15.6	12.1403	0.52256		15.5	6.10841	0.38085
17.5	18.2704	1.62856		16.7	12.228	0.83716		18.4	9.07293	0.54454
18.1	20.6516	1.03504		18.4	13.2024	0.93072		19.4	9.39148	0.5452
18.9	22.7838	1.78572		21.4	19.7576	1.77734		21.7	12.5046	0.66313

## Sheet: Figure 3B
Droplet volume (μL)	Max velocity (mm/s)	SD
0.5	10.93	1.03
5	12.61	1.33
10	21.89	0.985096
25	33.89	1.15
50	44.26	1.04
75	53.52	1.83
100	62.32	0.757555

## Sheet: Figure 3C
conductivity=5.5E-6 S/m			conductivity=0.003 S/m
Location of droplet_x (mm)	Maxwell stress tensor (Pa)		Location of droplet_x (mm)	Maxwell stress tensor (Pa)
-45	0.00412		-45	0.00412
-44.5	0.00428		-44.5	0.00428
-44	0.00431		-44	0.00431
-43.5	0.00445		-43.5	0.00445
-43	0.00469		-43	0.00469
-42.5	0.00503		-42.5	0.00503
-42	0.00497		-42	0.00497
-41.5	0.00538		-41.5	0.00538
-41	0.00527		-41	0.00527
-40.5	0.00554		-40.5	0.00554
-40	0.00594		-40	0.00594
-39.5	0.00612		-39.5	0.00612
-39	0.00642		-39	0.00642
-38.5	0.00653		-38.5	0.00653
-38	0.00666		-38	0.00666
-37.5	0.00715		-37.5	0.00715
-37	0.00736		-37	0.00736
-36.5	0.00783		-36.5	0.00783
-36	0.00797		-36	0.00797
-35.5	0.0084		-35.5	0.0084
-35	0.00907		-35	0.00907
-34.5	0.00933		-34.5	0.00933
-34	0.00947		-34	0.00947
-33.5	0.0101		-33.5	0.0101
-33	0.01053		-33	0.01053
-32.5	0.01115		-32.5	0.01115
-32	0.01141		-32	0.01141
-31.5	0.01215		-31.5	0.01215
-31	0.01293		-31	0.01293
-30.5	0.01332		-30.5	0.01332
-30	0.01414		-30	0.01414
-29.5	0.01496		-29.5	0.01496
-29	0.01535		-29	0.01535
-28.5	0.01619		-28.5	0.01619
-28	0.01727		-28	0.01727
-27.5	0.01819		-27.5	0.01819
-27	0.01921		-27	0.01921
-26.5	0.02013		-26.5	0.02013
-26	0.02191		-26	0.02191
-25.5	0.0227		-25.5	0.0227
-25	0.02395		-25	0.02395
-24.5	0.02565		-24.5	0.02565
-24	0.02755		-24	0.02755
-23.5	0.02921		-23.5	0.02921
-23	0.03066		-23	0.03066
-22.5	0.03253		-22.5	0.03253
-22	0.03464		-22	0.03464
-21.5	0.03783		-21.5	0.03783
-21	0.03989		-21	0.03989
-20.5	0.04326		-20.5	0.04326
-20	0.04695		-20	0.04695
-19.5	0.04954		-19.5	0.04954
-19	0.05428		-19	0.05428
-18.5	0.05978		-18.5	0.05978
-18	0.06399		-18	0.06399
-17.5	0.06838		-17.5	0.06838
-17	0.07544		-17	0.07544
-16.5	0.08139		-16.5	0.08139
-16	0.08986		-16	0.08986
-15.5	0.09849		-15.5	0.09849
-15	0.10833		-15	0.10833
-14.5	0.12007		-14.5	0.12007
-14	0.13298		-14	0.13298
-13.5	0.14784		-13.5	0.14784
-13	0.16146		-13	0.16146
-12.5	0.18453		-12.5	0.18453
-12	0.20561		-12	0.20561
-11.5	0.23496		-11.5	0.23496
-11	0.26297		-11	0.26297
-10.5	0.29811		-10.5	0.29811
-10	0.34061		-10	0.34061
-9.5	0.38979		-9.5	0.38979
-9	0.44647		-9	0.44647
-8.5	0.52223		-8.5	0.52223
-8	0.59945		-8	0.59945
-7.5	0.71141		-7.5	0.71141
-7	0.81513		-7	0.81513
-6.5	0.95353		-6.5	0.95353
-6	1.1074		-6	1.1074
-5.5	1.2714		-5.5	1.2714
-5	1.421		-5	1.421
-4.5	1.5637		-4.5	1.5637
-4	1.6234		-4	1.6234
-3.5	1.5675		-3.5	1.5675
-3	1.4411		-3	1.4411
-2.5	1.223		-2.5	1.223
-2	0.97467		-2	0.97467
-1.5	0.71373		-1.5	0.71373
-1	0.46393		-1	0.46393
-0.5	0.22305		-0.5	0.22305
0	0.00172		0	0.00172
0.5	-0.22798		0.5	-0.22798
1	-0.46949		1	-0.46949
1.5	-0.72235		1.5	-0.72235
2	-0.98707		2	-0.98707
2.5	-1.238		2.5	-1.238
3	-1.4497		3	-1.4497
3.5	-1.5766		3.5	-1.5766
4	-1.611		4	-1.611
4.5	-1.5496		4.5	-1.5496
5	-1.4289		5	-1.4289
5.5	-1.275		5.5	-1.275
6	-1.1003		6	-1.1003
6.5	-0.96337		6.5	-0.96337
7	-0.82763		7	-0.82763
7.5	-0.71627		7.5	-0.71627
8	-0.60468		8	-0.60468
8.5	-0.52412		8.5	-0.52412
9	-0.44993		9	-0.44993
9.5	-0.39178		9.5	-0.39178
10	-0.34291		10	-0.34291
10.5	-0.29906		10.5	-0.29906
11	-0.26228		11	-0.26228
11.5	-0.23101		11.5	-0.23101
12	-0.20599		12	-0.20599
12.5	-0.18185		12.5	-0.18185
13	-0.16312		13	-0.16312
13.5	-0.14757		13.5	-0.14757
14	-0.13115		14	-0.13115
14.5	-0.11914		14.5	-0.11914
15	-0.10879		15	-0.10879
15.5	-0.09742		15.5	-0.09742
16	-0.0908		16	-0.0908
16.5	-0.08257		16.5	-0.08257
17	-0.0751		17	-0.0751
17.5	-0.06888		17.5	-0.06888
18	-0.06379		18	-0.06379
18.5	-0.0591		18.5	-0.0591
19	-0.05433		19	-0.05433
19.5	-0.05027		19.5	-0.05027
20	-0.04637		20	-0.04637
20.5	-0.04288		20.5	-0.04288
21	-0.04083		21	-0.04083
21.5	-0.03745		21.5	-0.03745
22	-0.03501		22	-0.03501
22.5	-0.03309		22.5	-0.03309
23	-0.03029		23	-0.03029
23.5	-0.02843		23.5	-0.02843
24	-0.02718		24	-0.02718
24.5	-0.02556		24.5	-0.02556
25	-0.0238		25	-0.0238
25.5	-0.02228		25.5	-0.02228
26	-0.02157		26	-0.02157
26.5	-0.0202		26.5	-0.0202
27	-0.01877		27	-0.01877
27.5	-0.01832		27.5	-0.01832
28	-0.01704		28	-0.01704
28.5	-0.01597		28.5	-0.01597
29	-0.01535		29	-0.01535
29.5	-0.01434		29.5	-0.01434
30	-0.01373		30	-0.01373
30.5	-0.01289		30.5	-0.01289
31	-0.01218		31	-0.01218
31.5	-0.01202		31.5	-0.01202
32	-0.01137		32	-0.01137
32.5	-0.01099		32.5	-0.01099
33	-0.01035		33	-0.01035
33.5	-0.00985		33.5	-0.00985
34	-0.00953		34	-0.00953
34.5	-0.00877		34.5	-0.00877
35	-0.00866		35	-0.00866
35.5	-0.00828		35.5	-0.00828
36	-0.00793		36	-0.00793
36.5	-0.00753		36.5	-0.00753
37	-0.00738		37	-0.00738
37.5	-0.00705		37.5	-0.00705
38	-0.00683		38	-0.00683
38.5	-0.0068		38.5	-0.0068
39	-0.00623		39	-0.00623
39.5	-0.00624		39.5	-0.00624
40	-0.00581		40	-0.00581
40.5	-0.0058		40.5	-0.0058
41	-0.00527		41	-0.00527
41.5	-0.00506		41.5	-0.00506
42	-0.00477		42	-0.00477
42.5	-0.00473		42.5	-0.00473
43	-0.00455		43	-0.00455
43.5	-0.0046		43.5	-0.0046
44	-0.00429		44	-0.00429
44.5	-0.00432		44.5	-0.00432
45	-0.00407		45	-0.00407

[truncated: 32 more sheets: Figure 3D&3F, Figure 3G, Figure 4C, Figure 4D, Figure 4E, Figure 5G, Figure 6A, Figure 6B, Figure 6F, Figure S2A, Figure S2B, Figure S2C, Figure S3A, Figure S3B, Figure S3C, Figure S4, Figure S5, Figure S7, Figure S8, Figure S11 …]
